# Supplementary material for: New quantitative blood flow assessment of gastric conduit with indocyanine green fluorescence in oesophagectomy: prospective cohort study
Source: BJS Open. 2025 Dec 1;9(6):zraf135. doi: 10.1093/bjsopen/zraf135 (PMC12667260; doi:10.1093/bjsopen/zraf135)
Supplement: zraf135_Supplementary_Data [file zraf135_supplementary_data.zip]

Archive with 1 entries (1 files):
- Video1.ts.ts
